# Supplementary material for: Influenza D Virus Infection in Feral Swine Populations, United States
Source: Emerg Infect Dis. 2018 Jun;24(6):1020–8. doi: 10.3201/eid2406.172102 (PMC6004836; doi:10.3201/eid2406.172102)
Supplement: Technical Appendix — Supplementary information on serologic and virologic data for influenza D virus exposures or infections in feral swine populations, United States. [file 17-2102-Techapp-s1.xlsx]

## Sheet: TechApp Table 1
Article DOI: https://doi.org/10.3201/eid2406.172102
Technical Appendix Table 1. Results for serological assays for feral swine sera against D/bovine/C00046N/Mississippi/2014 virus (abbreviated as D/46N) and D/bovine/C00013N/Mississippi/2014 virus (abbreviated as D/13N)
SubjectID	CollectionDate	State	AgeClass	Gender	HIa
					13N	46N
R10017964	2013-05-22	TX	ADULT	Female	160	160
ID0018196	2013-02-21	TX	ADULT	Female	160	40
ID0017504	2013-02-09	NC	ADULT	Female	160	40
ID0018146	2012-12-19	TX	JUVENILE	Female	160	20
ID0018144	2012-12-19	TX	ADULT	Male	160	20
ID0018108	2013-01-13	TX	ADULT	Male	160	20
ID0017501	2013-02-08	NC	ADULT	Male	80	40
ID0016855	2013-01-18	HI	ADULT	Male	80	40
ID0018130	2012-12-13	TX	ADULT	Female	80	40
ID0016844	2013-01-11	HI	JUVENILE	Female	80	20
ID0017620	2013-02-19	OK	ADULT	Male	80	20
ID0017633	2013-02-19	OK	ADULT	Male	80	20
ID0017599	2013-02-13	OK	ADULT	Female	80	20
ID0016850	2013-01-25	HI	ADULT	Female	80	20
ID0016846	2013-01-18	HI	JUVENILE	Female	80	10
ID0017629	2013-02-19	OK	ADULT	Female	80	10
ID0016843	2013-01-09	HI	ADULT	Female	80	10
ID0017619	2013-02-19	OK	ADULT	Male	40	80
ID0017611	2013-02-14	OK	ADULT	Female	40	40
ID0018183	2013-01-16	TX	SUB-ADULT	Male	40	20
ID0016862	2013-02-02	HI	SUB-ADULT	Male	40	20
ID0018182	2013-01-16	TX	SUB-ADULT	Female	40	20
ID0018195	2013-02-21	TX	ADULT	Male	40	20
ID0017532	2013-02-21	NC	ADULT	Male	40	20
ID0017607	2013-02-14	OK	ADULT	Female	40	20
ID0017613	2013-02-19	OK	ADULT	Female	40	20
ID0017618	2013-02-19	OK	SUB-ADULT	Female	40	10
ID0016852	2013-01-30	HI	JUVENILE	Male	40	10
ID0016853	2013-01-30	HI	JUVENILE	Female	40	10
ID0018193	2013-02-21	TX	ADULT	Female	40	10
ID0017623	2013-02-19	OK	ADULT	Female	40	10
ID0017625	2013-02-19	OK	ADULT	Female	40	10
ID0016849	2013-01-25	HI	ADULT	Female	40	10
ID0017601	2013-02-14	OK	SUB-ADULT	Male	40	<10
ID0016865	2013-02-08	HI	SUB-ADULT	Male	40	<10
ID0016903	2013-05-30	HI	JUVENILE	Male	40	<10
ID0016864	2013-02-05	HI	ADULT	Male	40	<10
ID0017624	2013-02-19	OK	ADULT	Female	40	<10
ID0017509	2013-03-08	NC	ADULT	Female	40	<10
ID0017574	2013-01-02	OK	SUB-ADULT	Male	20	40
ID0016802	2012-11-12	HI	SUB-ADULT	Male	20	20
ID0018186	2013-01-16	TX	SUB-ADULT	Female	20	20
ID0016854	2013-02-01	HI	ADULT	Male	20	20
ID0018164	2013-02-05	TX	ADULT	Female	20	20
ID0018168	2013-02-05	TX	ADULT	Female	20	20
ID0017609	2013-02-14	OK	ADULT	Female	20	20
ID0017614	2013-02-19	OK	ADULT	Female	20	20
ID0017498	2013-02-07	NC	ADULT	Female	20	20
ID0017602	2013-02-14	OK	SUB-ADULT	Female	20	10
ID0018167	2013-02-05	TX	ADULT	Unknown	20	10
ID0017622	2013-02-19	OK	ADULT	Male	20	10
ID0018165	2013-02-05	TX	ADULT	Female	20	10
ID0018201	2013-02-19	TX	ADULT	Female	20	10
ID0017608	2013-02-14	OK	ADULT	Female	20	10
ID0017616	2013-02-19	OK	ADULT	Female	20	10
ID0017631	2013-02-19	OK	ADULT	Female	20	10
ID0018184	2013-01-16	TX	SUB-ADULT	Male	20	<10
ID0018185	2013-01-16	TX	SUB-ADULT	Female	20	<10
ID0018187	2013-01-16	TX	SUB-ADULT	Female	20	<10
ID0018905	2013-08-07	NC	JUVENILE	Female	20	<10
ID0016902	2013-05-27	HI	JUVENILE	Female	20	<10
ID0017582	2013-01-05	OK	ADULT	Male	20	<10
ID0016901	2013-05-22	HI	ADULT	Male	20	<10
ID0017588	2013-01-14	OK	ADULT	Female	20	<10
ID0017630	2013-02-19	OK	ADULT	Female	20	<10
ID0017536	2013-05-02	NC	ADULT	Female	20	<10
ID0018909	2013-08-23	NC	ADULT	Female	20	<10
ID0016798	2012-11-07	HI	ADULT	Female	20	<10
ID0016893	2013-04-01	HI	ADULT	Female	20	<10
ID0016921	2013-07-21	HI	ADULT	Female	20	<10
R10017977	2013-05-21	TX	ADULT	Female	10	50.3968
ID0018166	2013-02-05	TX	ADULT	Female	10	20
R10017993	2013-05-21	TX	ADULT	Female	10	20
ID0017617	2013-02-19	OK	ADULT	Female	10	20
ID0017621	2013-02-19	OK	ADULT	Female	10	10
ID0016860	2013-02-02	HI	ADULT	Female	10	10
ID0016857	2013-01-23	HI	SUB-ADULT	Male	10	<10
ID0016796	2012-10-29	HI	JUVENILE	Female	10	<10
ID0017496	2013-01-12	NC	ADULT	Male	10	<10
ID0017537	2013-07-13	NC	ADULT	Male	10	<10
ID0016783	2012-10-09	HI	ADULT	Male	10	<10
ID0016805	2012-11-20	HI	ADULT	Male	10	<10
ID0016856	2013-01-23	HI	ADULT	Male	10	<10
R10017992	2013-05-21	TX	ADULT	Female	10	<10
R10017943	2013-05-23	TX	ADULT	Female	10	<10
ID0018194	2013-02-21	TX	ADULT	Male	<10	160
ID0016863	2013-02-04	HI	JUVENILE	Male	<10	80
ID0016811	2012-12-04	HI	ADULT	Male	<10	80
R10017934	2013-05-20	TX	ADULT	Female	<10	80
R10016911	2013-06-16	HI	ADULT	Female	<10	80
ID0018149	2012-12-19	TX	SUB-ADULT	Female	<10	40
ID0017495	2013-01-11	NC	ADULT	Male	<10	40
R10017973	2013-05-21	TX	ADULT	Female	<10	40
ID0016812	2012-12-05	HI	JUVENILE	Male	<10	20
ID0017615	2013-02-19	OK	ADULT	Male	<10	20
ID0017492	2013-01-10	NC	ADULT	Male	<10	20
R10017994	2013-05-21	TX	ADULT	Female	<10	20
R10017945	2013-05-23	TX	ADULT	Female	<10	20
R30018739	2013-08-08	TX	ADULT	Female	<10	20
R10017978	2013-05-21	TX	ADULT	Female	<10	10
ID0016813	2012-12-07	HI	ADULT	Female	<10	10
ID0018148	2012-12-19	TX	SUB-ADULT	Male	<10	<10
ID0017570	2013-01-02	OK	SUB-ADULT	Male	<10	<10
ID0017571	2013-01-02	OK	SUB-ADULT	Male	<10	<10
ID0017603	2013-02-14	OK	SUB-ADULT	Male	<10	<10
ID0017604	2013-02-14	OK	SUB-ADULT	Male	<10	<10
ID0017508	2013-03-05	NC	SUB-ADULT	Male	<10	<10
ID0017527	2013-03-21	NC	SUB-ADULT	Male	<10	<10
ID0001815	2013-09-18	NC	SUB-ADULT	Male	<10	<10
ID0001820	2013-09-18	NC	SUB-ADULT	Male	<10	<10
ID0016784	2012-10-09	HI	SUB-ADULT	Male	<10	<10
ID0016787	2012-10-17	HI	SUB-ADULT	Male	<10	<10
ID0016803	2012-11-13	HI	SUB-ADULT	Male	<10	<10
ID0016869	2013-02-14	HI	SUB-ADULT	Male	<10	<10
ID0016873	2013-02-24	HI	SUB-ADULT	Male	<10	<10
ID0016898	2013-04-05	HI	SUB-ADULT	Male	<10	<10
ID0018110	2013-01-13	TX	SUB-ADULT	Female	<10	<10
ID0017605	2013-02-14	OK	SUB-ADULT	Female	<10	<10
ID0017606	2013-02-14	OK	SUB-ADULT	Female	<10	<10
ID0017610	2013-02-14	OK	SUB-ADULT	Female	<10	<10
ID0017506	2013-03-05	NC	SUB-ADULT	Female	<10	<10
ID0017507	2013-03-05	NC	SUB-ADULT	Female	<10	<10
ID0017512	2013-03-21	NC	SUB-ADULT	Female	<10	<10
ID0017528	2013-03-21	NC	SUB-ADULT	Female	<10	<10
ID0001814	2013-09-18	NC	SUB-ADULT	Female	<10	<10
ID0001818	2013-09-18	NC	SUB-ADULT	Female	<10	<10
ID0001819	2013-09-18	NC	SUB-ADULT	Female	<10	<10
ID0016782	2012-10-06	HI	SUB-ADULT	Female	<10	<10
ID0016915	2013-07-03	HI	SUB-ADULT	Female	<10	<10
ID0018147	2012-12-19	TX	JUVENILE	Male	<10	<10
ID0018114	2013-01-11	TX	JUVENILE	Male	<10	<10
ID0018115	2013-01-11	TX	JUVENILE	Male	<10	<10
ID0017503	2013-02-09	NC	JUVENILE	Male	<10	<10
ID0017513	2013-03-21	NC	JUVENILE	Male	<10	<10
ID0017518	2013-03-29	NC	JUVENILE	Male	<10	<10
ID0017519	2013-03-30	NC	JUVENILE	Male	<10	<10
ID0017539	2013-07-23	NC	JUVENILE	Male	<10	<10
ID0016795	2012-10-27	HI	JUVENILE	Male	<10	<10
ID0016807	2012-11-30	HI	JUVENILE	Male	<10	<10
ID0016871	2013-02-17	HI	JUVENILE	Male	<10	<10
ID0016884	2013-03-15	HI	JUVENILE	Male	<10	<10
ID0016896	2013-04-03	HI	JUVENILE	Male	<10	<10
ID0016934	2013-09-29	HI	JUVENILE	Male	<10	<10
ID0018145	2012-12-19	TX	JUVENILE	Female	<10	<10
ID0017499	2013-02-07	NC	JUVENILE	Female	<10	<10
ID0017531	2013-02-21	NC	JUVENILE	Female	<10	<10
ID0017510	2013-03-08	NC	JUVENILE	Female	<10	<10
ID0017517	2013-03-29	NC	JUVENILE	Female	<10	<10
ID0016894	2013-03-29	HI	JUVENILE	Female	<10	<10
ID0016895	2013-03-31	HI	JUVENILE	Female	<10	<10
ID0017534	2013-04-30	NC	ADULT	Unknown	<10	<10
ID0017535	2013-05-02	NC	ADULT	Unknown	<10	<10
ID0018134	2012-12-12	TX	ADULT	Male	<10	<10
ID0018135	2012-12-12	TX	ADULT	Male	<10	<10
ID0018136	2012-12-12	TX	ADULT	Male	<10	<10
ID0018125	2012-12-13	TX	ADULT	Male	<10	<10
ID0018127	2012-12-13	TX	ADULT	Male	<10	<10
ID0018129	2012-12-13	TX	ADULT	Male	<10	<10
ID0018133	2012-12-13	TX	ADULT	Male	<10	<10
ID0018119	2013-01-09	TX	ADULT	Male	<10	<10
ID0018109	2013-01-13	TX	ADULT	Male	<10	<10
ID0018113	2013-01-13	TX	ADULT	Male	<10	<10
ID0018200	2013-02-19	TX	ADULT	Male	<10	<10
ID0018203	2013-02-20	TX	ADULT	Male	<10	<10
ID0018204	2013-02-20	TX	ADULT	Male	<10	<10
ID0018205	2013-02-20	TX	ADULT	Male	<10	<10
ID0018192	2013-02-21	TX	ADULT	Male	<10	<10
R10017940	2013-05-20	TX	ADULT	Male	<10	<10
ID0017567	2013-01-02	OK	ADULT	Male	<10	<10
ID0017577	2013-01-05	OK	ADULT	Male	<10	<10
ID0017584	2013-01-05	OK	ADULT	Male	<10	<10
ID0017592	2013-01-14	OK	ADULT	Male	<10	<10
ID0017612	2013-02-19	OK	ADULT	Male	<10	<10
ID0017491	2012-12-14	NC	ADULT	Male	<10	<10
ID0017497	2013-01-25	NC	ADULT	Male	<10	<10
ID0017500	2013-02-08	NC	ADULT	Male	<10	<10
ID0017526	2013-03-21	NC	ADULT	Male	<10	<10
ID0017529	2013-03-21	NC	ADULT	Male	<10	<10
ID0017530	2013-03-21	NC	ADULT	Male	<10	<10
ID0017672	2013-03-21	NC	ADULT	Male	<10	<10
ID0017522	2013-04-02	NC	ADULT	Male	<10	<10
ID0017524	2013-04-09	NC	ADULT	Male	<10	<10
ID0017525	2013-04-25	NC	ADULT	Male	<10	<10
ID0017538	2013-07-23	NC	ADULT	Male	<10	<10
ID0018902	2013-08-07	NC	ADULT	Male	<10	<10
ID0018904	2013-08-09	NC	ADULT	Male	<10	<10
ID0018908	2013-08-09	NC	ADULT	Male	<10	<10
ID0018910	2013-08-09	NC	ADULT	Male	<10	<10
ID0018911	2013-08-09	NC	ADULT	Male	<10	<10
ID0001816	2013-09-18	NC	ADULT	Male	<10	<10
ID0016792	2012-10-25	HI	ADULT	Male	<10	<10
ID0016793	2012-10-26	HI	ADULT	Male	<10	<10
ID0016799	2012-11-09	HI	ADULT	Male	<10	<10
ID0016804	2012-11-19	HI	ADULT	Male	<10	<10
ID0016808	2012-12-01	HI	ADULT	Male	<10	<10
ID0016870	2013-01-07	HI	ADULT	Male	<10	<10
ID0016861	2013-02-02	HI	ADULT	Male	<10	<10
ID0016874	2013-02-24	HI	ADULT	Male	<10	<10
ID0016877	2013-03-02	HI	ADULT	Male	<10	<10
ID0016887	2013-03-23	HI	ADULT	Male	<10	<10
ID0016888	2013-03-23	HI	ADULT	Male	<10	<10
ID0016892	2013-04-01	HI	ADULT	Male	<10	<10
ID0016899	2013-04-05	HI	ADULT	Male	<10	<10
ID0016908	2013-06-13	HI	ADULT	Male	<10	<10
ID0016919	2013-07-13	HI	ADULT	Male	<10	<10
ID0018137	2012-12-12	TX	ADULT	Female	<10	<10
ID0018138	2012-12-12	TX	ADULT	Female	<10	<10
ID0018139	2012-12-12	TX	ADULT	Female	<10	<10
ID0018124	2012-12-13	TX	ADULT	Female	<10	<10
ID0018126	2012-12-13	TX	ADULT	Female	<10	<10
ID0018128	2012-12-13	TX	ADULT	Female	<10	<10
ID0018131	2012-12-13	TX	ADULT	Female	<10	<10
ID0018132	2012-12-13	TX	ADULT	Female	<10	<10
ID0018141	2012-12-19	TX	ADULT	Female	<10	<10
ID0018118	2013-01-09	TX	ADULT	Female	<10	<10
ID0018120	2013-01-09	TX	ADULT	Female	<10	<10
ID0018116	2013-01-11	TX	ADULT	Female	<10	<10
ID0018112	2013-01-13	TX	ADULT	Female	<10	<10
ID0018121	2013-01-13	TX	ADULT	Female	<10	<10
ID0018163	2013-01-30	TX	ADULT	Female	<10	<10
ID0018202	2013-02-20	TX	ADULT	Female	<10	<10
ID0017575	2013-01-05	OK	ADULT	Female	<10	<10
ID0017579	2013-01-05	OK	ADULT	Female	<10	<10
ID0017581	2013-01-05	OK	ADULT	Female	<10	<10
ID0017583	2013-01-05	OK	ADULT	Female	<10	<10
ID0017586	2013-01-14	OK	ADULT	Female	<10	<10
ID0017587	2013-01-14	OK	ADULT	Female	<10	<10
ID0017589	2013-01-14	OK	ADULT	Female	<10	<10
ID0017591	2013-01-14	OK	ADULT	Female	<10	<10
ID0017626	2013-02-19	OK	ADULT	Female	<10	<10
ID0017628	2013-02-19	OK	ADULT	Female	<10	<10
ID0017477	2012-10-16	NC	ADULT	Female	<10	<10
ID0017479	2012-10-16	NC	ADULT	Female	<10	<10
ID0017493	2013-01-11	NC	ADULT	Female	<10	<10
ID0017494	2013-01-11	NC	ADULT	Female	<10	<10
ID0017533	2013-02-21	NC	ADULT	Female	<10	<10
ID0017505	2013-02-23	NC	ADULT	Female	<10	<10
ID0017511	2013-03-09	NC	ADULT	Female	<10	<10
ID0017514	2013-03-21	NC	ADULT	Female	<10	<10
ID0017515	2013-03-21	NC	ADULT	Female	<10	<10
ID0017520	2013-03-30	NC	ADULT	Female	<10	<10
ID0018901	2013-08-01	NC	ADULT	Female	<10	<10
ID0018903	2013-08-07	NC	ADULT	Female	<10	<10
ID0001817	2013-09-18	NC	ADULT	Female	<10	<10
ID0016785	2012-10-15	HI	ADULT	Female	<10	<10
ID0016791	2012-10-23	HI	ADULT	Female	<10	<10
ID0016794	2012-10-27	HI	ADULT	Female	<10	<10
ID0016797	2012-11-03	HI	ADULT	Female	<10	<10
ID0016806	2012-11-27	HI	ADULT	Female	<10	<10
ID0016684	2013-01-03	HI	ADULT	Female	<10	<10
ID0016858	2013-01-30	HI	ADULT	Female	<10	<10
ID0016868	2013-02-11	HI	ADULT	Female	<10	<10
ID0016872	2013-02-20	HI	ADULT	Female	<10	<10
ID0016876	2013-03-02	HI	ADULT	Female	<10	<10
ID0016922	2013-07-28	HI	ADULT	Female	<10	<10
ID0016925	2013-08-05	HI	ADULT	Female	<10	<10
a D/13N (influenza D/bovine/C00013N/Mississippi/2014 virus) and D/46N (influenza D/bovine/C00046N/Mississippi/2014 virus) were used in HAI assays with 0.5% turkey red blood cells.

## Sheet: TechApp Table 2
Article DOI: https://doi.org/10.3201/eid2406.172102
Technical Appendix Table 2. Results for serological assays for influenza A virus positive feral swine sera against D/bovine/C00046N/Mississippi/2014 virus (abbreviated as D/46N) and D/bovine/C00013N/Mississippi/2014 virus (abbreviated as D/13N)
SubjectID	Fisal Year	CollectionDate	State	AgeClass	Gender	HIa
						13N	46N
R20010045	2011	2011-05-27	GA	ADULT	Female	<10	10
R30002375	2012	2012-02-22	AL	ADULT	Female	<10	<10
R30002583	2012	2012-02-23	AL	ADULT	Male	10	<10
R10006641	2011	2011-04-06	AL	ADULT	Male	20	40
R30002582	2012	2012-02-23	AL	SUB-ADULT	Male	20	<10
R30002373	2012	2012-02-22	AL	SUB-ADULT	Male	40	<10
R30002377	2012	2012-02-23	AL	ADULT	Female	40	<10
R30002586	2012	2012-02-23	AL	ADULT	Female	<10	<10
R20014638	2012	2012-09-19	AZ	ADULT	Male	80	<10
R10008029	2012	2011-12-12	CA	ADULT	Female	20	20
R20016312	2013	2013-08-13	CA	ADULT	Male	20	<10
R20007720	2011	2011-06-18	CA	ADULT	Male	160	<10
R10008022	2012	2011-12-12	CA	ADULT	Female	<10	<10
R20002962	2012	2012-05-11	CA	SUB-ADULT	Male	<10	<10
R10007557	2011	2011-04-20	FL	ADULT	Male	10	<10
R20008616	2011	2011-02-10	FL	ADULT	Female	<10	<10
R20007682	2011	2011-01-14	FL	ADULT	Female	<10	<10
R20010576	2011	2011-07-19	FL	ADULT	Female	<10	<10
R20008613	2011	2011-02-10	FL	ADULT	Female	<10	<10
R30003477	2012	2012-03-07	FL	ADULT	Male	<10	<10
R10001759	2012	2012-02-24	GA	SUB-ADULT	Male	10	<10
R30010006	2011	2011-08-12	GA	SUB-ADULT	Male	20	<10
R10001218	2012	2012-02-24	GA	SUB-ADULT	Female	40	<10
R10001219	2012	2012-02-24	GA	SUB-ADULT	Male	80	<10
R10001220	2012	2012-02-24	GA	SUB-ADULT	Female	<10	<10
R10001221	2012	2012-02-24	GA	SUB-ADULT	Male	<10	<10
R10001760	2012	2012-02-24	GA	SUB-ADULT	Female	<10	<10
R10010542	2011	2011-08-01	HI	ADULT	Male	40	<10
R20010755	2011	2011-08-30	HI	ADULT	Female	40	<10
R10016911	2013	2013-06-16	HI	ADULT	Female	80	<10
R10007379	2011	2011-06-07	HI	ADULT	Male	<10	<10
R20007810	2011	2011-02-09	IL	ADULT	Female	160	<10
ID0009799	2011	40687	IL	ADULT	Female	<10	<10
R10002455	2012	2012-02-17	KS	ADULT	Female	10	10
R10002456	2012	2012-02-17	KS	ADULT	Female	10	<10
R10007253	2011	2011-06-09	KS	ADULT	Male	40	<10
R10002464	2012	2011-12-08	KS	ADULT	Male	40	<10
R10017091	2013	2013-06-05	KS	ADULT	Female	80	10
R30010401	2011	2011-07-20	LA	ADULT	Male	20	<10
R40015107	2012	2012-08-21	LA	ADULT	Female	20	<10
R10003723	2012	2012-02-23	MO	SUB-ADULT	Male	<10	20
R10001501	2012	2012-02-23	NC	ADULT	Male	10	<10
R10001520	2012	2012-02-23	NC	ADULT	Male	40	<10
R20008828	2011	2011-02-12	NC	ADULT	Male	160	<10
R10001503	2012	2012-02-25	NC	ADULT	Female	<10	10
R30008556	2011	2011-02-12	NC	ADULT	Male	<10	20
R20009756	2011	2011-03-24	NC	ADULT	Female	<10	<10
R10001505	2012	2012-03-24	NC	ADULT	Female	<10	<10
R10001514	2012	2012-03-22	NC	ADULT	Female	<10	<10
R20002544	2012	2012-03-05	NM	SUB-ADULT	Male	40	<10
R20006508	2011	2011-03-21	OK	SUB-ADULT	Male	20	40
R10006513	2011	2011-03-21	OK	ADULT	Female	40	40
R10003010	2012	2012-01-17	OK	SUB-ADULT	Male	40	40
R20006504	2011	2011-03-21	OK	ADULT	Female	80	<10
R10003624	2012	2012-01-05	OK	ADULT	Male	80	<10
R20006506	2011	2011-03-21	OK	ADULT	Male	<10	10
R20006514	2011	2011-03-21	OK	SUB-ADULT	Male	<10	10
R20006505	2011	2011-03-21	OK	ADULT	Male	<10	10
R20006512	2011	2011-03-21	OK	ADULT	Male	<10	20
R30002021	2012	2012-08-06	SC	ADULT	Male	40	<10
R20002340	2012	2012-09-18	TN	ADULT	Male	<10	<10
R40002339	2012	2012-09-21	TN	ADULT	Male	<10	<10
R10017978	2013	2013-05-21	TX	ADULT	Female	10	<10
R10017993	2013	2013-05-21	TX	ADULT	Female	20	10
R10015263	2012	2012-08-23	TX	ADULT	Female	20	20
R30014918	2012	2012-09-12	TX	ADULT	Female	20	<10
R10002900	2012	2012-08-20	TX	ADULT	Female	20	<10
R10017945	2013	2013-05-23	TX	ADULT	Female	20	<10
R10017994	2013	2013-05-21	TX	ADULT	Female	20	<10
R30018739	2013	2013-08-08	TX	ADULT	Female	20	<10
R10015082	2012	2012-08-21	TX	ADULT	Female	40	20
R10015091	2012	2012-08-22	TX	ADULT	Female	40	20
R10015094	2012	2012-08-22	TX	ADULT	Female	40	20
R10015264	2012	2012-08-23	TX	ADULT	Female	40	<10
R30002666	2012	2012-02-15	TX	ADULT	Male	40	<10
R10002934	2012	2012-08-21	TX	ADULT	Female	40	<10
R10014904	2012	2012-09-12	TX	ADULT	Male	40	<10
R10015265	2012	2012-08-23	TX	ADULT	Female	40	<10
R10017973	2013	2013-05-21	TX	ADULT	Female	40	<10
R10017977	2013	2013-05-21	TX	ADULT	Female	50.3968	10
R30014917	2012	2012-09-12	TX	ADULT	Female	80	<10
R30014916	2012	2012-09-12	TX	ADULT	Male	80	<10
R10017934	2013	2013-05-20	TX	ADULT	Female	80	<10
R30014915	2012	2012-09-12	TX	ADULT	Female	160	40
R10015095	2012	2012-08-22	TX	ADULT	Female	160	80
R10017964	2013	2013-05-22	TX	ADULT	Female	160	160
R10017992	2013	2013-05-21	TX	ADULT	Female	<10	10
R10017943	2013	2013-05-23	TX	ADULT	Female	<10	20
R10015096	2012	2012-08-22	TX	ADULT	Female	<10	80
R10015261	2012	2012-08-23	TX	ADULT	Female	<10	80
R10002886	2012	2012-08-23	TX	ADULT	Female	<10	<10
R10003112	2012	2012-06-12	TX	ADULT	Male	<10	<10
R10015090	2012	2012-08-22	TX	ADULT	Male	<10	<10
R10015093	2012	2012-08-22	TX	ADULT	Male	<10	<10
R10015267	2012	2012-08-23	TX	ADULT	Male	<10	<10
R10017940	2013	2013-05-20	TX	ADULT	Male	<10	<10
a The sera was determinined to be influenza A virus positive using IDEXX AI MultiS-Screen Ab Test; D/13N (influenza D/bovine/C00013N/Mississippi/2014 virus) and D/46N (influenza D/bovine/C00046N/Mississippi/2014 virus) were used in HAI assays with 0.5% turkey red blood cells.

## Sheet: TechApp Table 3
Article DOI: https://doi.org/10.3201/eid2406.172102
Technical Appendix Table 3. Results of viral tirations for tissue samples in experimental feral swine
Feral Swine Number	Experimental Group	dpi or dpe*	Viral titration [log10(TCID50/mL)]**
			Soft Palate	Turbinate	Bronchus	Lower Trachea	Middle Trachea	Upper Trachea	Left Caudal Lung	Left Cranial Lung	Left Medial Lung	Right Accessory Lung	Right Caudal Lung	Right Cranial Lung	Right Medial Lung
124	Innoculated	3 dpi	2.93	ND	3.468	4.032	4.366	4.366	2.93	1.93	ND	ND	4.032	ND	ND
127	Contact	1 dpe	ND	ND	ND	ND	ND	ND	ND	ND	ND	ND	ND	ND	ND
56	Control	3 dpi	ND	ND	ND	ND	ND	ND	ND	ND	ND	ND	ND	ND	ND
108	Control	3 dpi	ND	ND	ND	ND	ND	ND	ND	ND	ND	ND	ND	ND	ND
101	Innoculated	5 dpi	ND	ND	4.366	5.366	ND	ND	4.032	ND	2.366	ND	2.366	ND	ND
103	Innoculated	5 dpi	ND	2.93	2.366	ND	2.699	ND	ND	ND	ND	ND	0.699	ND	2.366
49	Innoculated	5 dpi	2.199	ND	ND	ND	4.032	4.199	2.199	ND	ND	ND	2.199	ND	ND
102	Contact	3 dpe	ND	ND	ND	ND	ND	ND	ND	ND	ND	ND	ND	ND	ND
111	Control	5 dpi	ND	ND	ND	ND	ND	ND	ND	ND	ND	ND	ND	ND	ND
104	Innoculated	7 dpi	ND	ND	ND	ND	ND	2.366	ND	ND	ND	ND	ND	ND	ND
105	Innoculated	7 dpi	ND	2.366	ND	ND	ND	ND	ND	ND	ND	ND	ND	2.366	ND
53	Innoculated	7 dpi	3.866	ND	ND	0.699	1.699	1.93	2.199	ND	ND	ND	ND	ND	ND
106	Contact	5 dpe	ND	ND	ND	ND	ND	ND	ND	ND	ND	ND	ND	ND	ND
112	Control	7 dpi	ND	ND	ND	ND	ND	ND	ND	ND	ND	ND	ND	ND	ND
120	Innoculated	9 dpi	ND	ND	ND	ND	ND	ND	ND	ND	ND	ND	ND	ND	ND
123	Innoculated	9 dpi	ND	ND	ND	ND	ND	ND	ND	3.032	ND	ND	ND	ND	ND
119	Contact	7 dpe	ND	ND	ND	ND	ND	ND	ND	ND	ND	ND	ND	ND	ND
110	Control	9 dpi	ND	ND	ND	ND	ND	ND	ND	ND	ND	ND	ND	ND	ND
125	Innoculated	11 dpi	ND	ND	ND	ND	ND	ND	ND	ND	ND	ND	ND	ND	ND
126	Innoculated	11 dpi	ND	ND	ND	ND	ND	ND	ND	ND	ND	ND	ND	ND	ND
118	Contact	9 dpe	ND	ND	ND	ND	ND	ND	ND	ND	ND	ND	ND	ND	ND
51	Innoculated	21 dpi	ND	ND	ND	ND	ND	ND	ND	ND	ND	ND	ND	ND	ND
50	Contact	19 dpe	ND	ND	ND	ND	ND	ND	ND	ND	ND	ND	ND	ND	ND
52	Contact	19 dpe	ND	ND	ND	ND	ND	ND	ND	ND	ND	ND	ND	ND	ND
54	Contact	19 dpe	ND	ND	ND	ND	ND	ND	ND	ND	ND	ND	ND	ND	ND
55	Control	21 dpi	ND	ND	ND	ND	ND	ND	ND	ND	ND	ND	ND	ND	ND
* dpi, days post inoculation; dpe, days post exposure
** ND, not detected

## Sheet: TechApp Table 4
Article DOI: https://doi.org/10.3201/eid2406.172102
Technical Appendix Table 4. Viral shedding, viremia, and serological responses in experimental feral swine
Feral swine ID	Experimental Group	dpi or dpe*	Viral titration [log10(TCID50/mL)]**		HAI titer***
			Nasal Washes	Serum
49	Infected	3 dpi	0.699	ND	<1:10
51	Infected	3 dpi	ND	ND	<1:10
53	Infected	3 dpi	ND	ND	<1:10
101	Infected	3 dpi	ND	ND	<1:10
103	Infected	3 dpi	ND	3.199	<1:10
104	Infected	3 dpi	ND	ND	<1:10
105	Infected	3 dpi	2.199	3.199	<1:10
120	Infected	3 dpi	0.699	ND	<1:10
123	Infected	3 dpi	0.699	ND	<1:10
124#	Infected	3 dpi	2.199	ND	<1:10
125	Infected	3 dpi	2.032	3.199	<1:10
126	Infected	3 dpi	2.032	ND	<1:10
49#	Infected	5 dpi	ND	ND	<1:10
51	Infected	5 dpi	ND	ND	1:40
53	Infected	5 dpi	ND	ND	1:80
101#	Infected	5 dpi	2.366	ND	<1:10
103#	Infected	5 dpi	2.032	ND	1:10
104	Infected	5 dpi	2.032	ND	<1:10
105	Infected	5 dpi	0.699	ND	1:20
120	Infected	5 dpi	1.93	ND	1:10
123	Infected	5 dpi	ND	ND	1:40
125	Infected	5 dpi	1.93	2.199	1:40
126	Infected	5 dpi	ND	ND	<1:10
51	Infected	7 dpi	ND	ND	1:640
53#	Infected	7 dpi	ND	ND	1:640
104#	Infected	7 dpi	ND	ND	1:40
105#	Infected	7 dpi	ND	ND	1:320
120	Infected	7 dpi	ND	ND	1:320
123	Infected	7 dpi	ND	ND	1:320
125	Infected	7 dpi	ND	ND	1:640
126	Infected	7 dpi	ND	ND	1:320
51	Infected	9 dpi	ND	ND	1:1280
120#	Infected	9 dpi	ND	ND	1:640
123#	Infected	9 dpi	ND	ND	1:1280
125	Infected	9 dpi	ND	ND	1:1280
126	Infected	9 dpi	ND	ND	1:640
51	Infected	11 dpi	ND	ND	1:1280
125#	Infected	11 dpi	ND	ND	1:1280
126#	Infected	11 dpi	ND	ND	1:640
51#	Infected	21 dpi	ND	ND	1:1280
50	Contact	1 dpe	ND	ND	<1:10
52	Contact	1 dpe	ND	ND	<1:10
54	Contact	1 dpe	ND	ND	<1:10
102	Contact	1 dpe	ND	ND	<1:10
106	Contact	1 dpe	ND	ND	<1:10
118	Contact	1 dpe	ND	ND	<1:10
119	Contact	1 dpe	ND	ND	<1:10
127#	Contact	1 dpe	ND	ND	<1:10
50	Contact	3 dpe	ND	ND	<1:10
52	Contact	3 dpe	ND	ND	<1:10
54	Contact	3 dpe	ND	ND	<1:10
102#	Contact	3 dpe	ND	ND	<1:10
106	Contact	3 dpe	ND	ND	<1:10
118	Contact	3 dpe	ND	ND	<1:10
119	Contact	3 dpe	ND	ND	<1:10
50	Contact	5 dpe	ND	ND	<1:10
52	Contact	5 dpe	ND	ND	<1:10
54	Contact	5 dpe	ND	ND	<1:10
106#	Contact	5 dpe	2.032	ND	<1:10
118	Contact	5 dpe	ND	2.199	<1:10
119	Contact	5 dpe	ND	ND	<1:10
50	Contact	7 dpe	ND	ND	<1:10
52	Contact	7 dpe	ND	ND	<1:10
54	Contact	7 dpe	ND	ND	<1:10
118	Contact	7 dpe	ND	ND	<1:10
119#	Contact	7 dpe	0.699	ND	<1:10
50	Contact	9 dpe	ND	ND	<1:10
52	Contact	9 dpe	ND	ND	<1:10
54	Contact	9 dpe	ND	ND	<1:10
118#	Contact	9 dpe	0.699	ND	<1:10
50#	Contact	19 dpe	ND	ND	<1:10
52#	Contact	19 dpe	ND	ND	<1:10
54#	Contact	19 dpe	ND	ND	1:40
55	Control	3 dpi	ND	ND	<1:10
56#	Control	3 dpi	ND	ND	<1:10
108#	Control	3 dpi	ND	ND	<1:10
110	Control	3 dpi	ND	ND	<1:10
111	Control	3 dpi	ND	ND	<1:10
112	Control	3 dpi	ND	ND	<1:10
55	Control	5 dpi	ND	ND	<1:10
56	Control	5 dpi	ND	ND	<1:10
110	Control	5 dpi	ND	ND	<1:10
111#	Control	5 dpi	ND	ND	<1:10
112	Control	5 dpi	ND	ND	<1:10
55	Control	7 dpi	ND	ND	<1:10
110	Control	7 dpi	ND	ND	<1:10
112#	Control	7 dpi	ND	ND	<1:10
55	Control	9 dpi	ND	ND	<1:10
110#	Control	9 dpi	ND	ND	<1:10
55	Control	11 dpi	ND	ND	<1:10
55#	Control	21 dpi	ND	ND	<1:10
#the feral swine was euthanized
* dpi, days post inoculation; dpe, days post exposure
** ND, not detected
***Seroconversion was determined by an HAI titer of ≥1:40.
